# Supplementary material for: Long-Term Safety of Anti-COVID-19 mRNA Vaccines in Patients with Systemic Lupus Erythematosus and Lupus-like Diseases with a Previous History of Myocarditis
Source: Microorganisms. 2025 Sep 26;13(10):2266. doi: 10.3390/microorganisms13102266 (PMC12566343; doi:10.3390/microorganisms13102266)
Supplement: Supplementary file 1 [file microorganisms-13-02266-s001.zip]

Archive with 1 entries (1 files):
- microorganisms-3835350-supplementary.pdf
